# Supplementary material for: FGF2 Induces Resistance to Nilotinib through MAPK Pathway Activation in KIT Mutated Melanoma
Source: Cancers (Basel). 2020 Apr 25;12(5):1062. doi: 10.3390/cancers12051062 (PMC7281633; doi:10.3390/cancers12051062)
Supplement: Supplementary file 1 [file cancers-12-01062-s001.zip]

Archive with 2 entries (2 files):
- cancers-743443-supplementary figures.pdf
- cancers-743443-supplementary Table S1.pdf
